# Supplementary material for: Similarity of Microplastic Characteristics between Amphibian Larvae and Their Aquatic Environment
Source: Animals (Basel). 2024 Feb 25;14(5):717. doi: 10.3390/ani14050717 (PMC10930510; doi:10.3390/ani14050717)
Supplement: Supplementary file 1 [file animals-14-00717-s001.zip]

Archive with 1 entries (1 files):
- animals-2828113-supplementary.pdf
